# Supplementary material for: Genome-Wide Transcriptome Analysis Reveals GRF Transcription Factors Involved in Methyl Jasmonate-Induced Flavonoid Biosynthesis in Hedera helix
Source: Plants (Basel). 2025 Jul 8;14(14):2094. doi: 10.3390/plants14142094 (PMC12298800; doi:10.3390/plants14142094)
Supplement: Supplementary file 1 [file plants-14-02094-s001.zip]

Archive with 1 entries (1 files):
- plants-3686962-supplementary.pdf
